# Supplementary material for: First description of subglacial megalineations from the late Paleozoic ice age in southern Africa
Source: PLoS One. 2019 Jan 30;14(1):e0210673. doi: 10.1371/journal.pone.0210673 (PMC6353137; doi:10.1371/journal.pone.0210673)
Supplement: S1 Dataset — (XLSX) [file pone.0210673.s001.xlsx]

## Sheet: twyfelfontein 1
Feature	line length (m)	long axis (m)	short axis (m)	azimuth		l/s ratio	area (m^2)
1A	268	268		126		3.94118	57259.8
1B	68		68
2A	122	122		126		2.59574	18016.2
2B	47		47
3A	680	680		131		2.89362	502092
3B	235		235
4a	264	264		141		1.3401	163409
4b	197		197
5a	263	263		148		2.68367	80981.9
5b	98		98
6a	305	305		141		2.42063	120747
6b	126		126
7a	232	232		140		2.41667	69978.6
7b	96		96
8a	190	190		139		1.84466	61488.9
8b	103		103
9a	428	428		117		2.05769	279713
9b	208		208
10a	135	135		143		2.07692	27571
10b	65		65
11a	211	211		141		1.51799	92151.7
11b	139		139
12a	90	90		142		1.47541	17249.6
12b	61		61
13a	110	110		146		1.5942	23847.8
13b	69		69
14a	145	145		137		1.76829	37358.4
14b	82		82
15a	139	139		140		1.85333	32755.3
15b	75		75
16a	140	140		147		1.52174	40469
16b	92		92
17a	179	179		139		1.57018	64115.7
17b	114		114
18a	195	195		142		1.65254	72297.4
18b	118		118
19a	144	144		137		2.02817	32123.8
19b	71		71
20a	114	114		133		1.75385	23282.2
20b	65		65
21a	95	95		125		1.93878	14626
21b	49		49
22a	100	100		146		1.78571	17595.2
22b	56		56
23a	100	100		144		2	15710
23b	50		50
24a	255	255		139		3.80597	53681.1
24b	67		67
25a	224	224		143		2.03636	77418.9
25b	110		110
26a	176	176		144		1.46667	66359
26b	120		120
27a	387	387		139		3.225	145914
27b	120		120
28a	373	373		140		2.68345	162903
28b	139		139
29a	75	75		145		2.67857	6598.2
29b	28		28
30a	172	172		133		1.50877	61608.3
30b	114		114
31a	124	124		111		1.82353	26493.3
31b	68		68
32a	166	166		176		2.96429	29208
32b	56		56
34a	264	264		160		2.64	82948.8
34b	100		100
35a	94	94		161		2.13636	12995.3
35b	44		44
36a	207	207		141		1.81579	74144.9
36b	114		114
37a	222	222		124		1.91379	80912.8
37b	116		116
38a	737	737		130		1.91927	889211
38b	384		384
39a	382	382		133		1.89109	242449
39b	202		202
40a	457	457		131		1.58681	413537
40b	288		288
41a	366	366		107		2.25926	186295
41b	162		162
42a	377	377		106		2.56463	174126
42b	147		147
43a	388	388		174		3.46429	136539
43b	112		112
44a	170	170		179		3.14815	28843.6
44b	54		54
45a	156	156		169		2.02597	37741.7
45b	77		77
46a	328	328		149		2.23129	151495
46b	147		147
47a	504	504		146		1.84615	432314
47b	273		273
48a	554	554		144		2.66346	362059
48b	208		208
49a	266	266		172		2.48598	89427.6
49b	107		107
50a	261	261		150		1.70588	125469
50b	153		153
51a	230	230		153		2.11009	78769.9
51b	109		109
52a	137	137		130		1.45745	40462.7
52b	94		94
53a	226	226		159		1.88333	85211
53b	120		120
54a	995	995		137		1.99399	1.56002e+06
54b	499		499
55a	226	226		154		2.43011	66038.6
55b	93		93
56a	257	257		144		1.46857	141311
56b	175		175
57a	201	201		142		1.34	94731.3
57b	150		150
58a	154	154		138		1.67391	44515.9
58b	92		92
59a	298	298		148		1.75294	159174
59b	170		170
60a	181	181		138		1.94624	52889.3
60b	93		93
61a	137	137		116		2.2459	26257.7
61b	61		61
62a	153	153		139		2.83333	25959.2
62b	54		54
63a	176	176		114		2.83871	34285.5
63b	62		62
64a	184	184		119		1.57265	67641
64b	117		117
65a	108	108		125		2.34783	15609.5
65b	46		46
66a	202	202		117		3.48276	36811.7
66b	58		58
67a	85	85		117		2.2973	9881.59
67b	37		37
68a	191	191		121		2.3012	49810.1
68b	83		83
69a	1500	1500		141		5.26316	1343205
69b	285		285
70a	1151	1151		145		3.44611	1.20789e+06
70b	334		334
71a	1175	1175		143		2.45303	1.7684e+06
71b	479		479
72a	657	657		151		1.68895	803010
72b	389		389
73a	810	810		163		1.68399	1.22415e+06
73b	481		481
74a	1044	1044		123		3.74194	915189
74b	279		279
75a	918	918		126		4.09821	646096
75b	224		224
76a	1124	1124		132		2.38641	1.66339e+06
76b	471		471
77a	814	814		127		2.83624	734028
77b	287		287
78a	1523	1523		135		4.61515	1.57914e+06
78b	330		330
79a	1204	1204		131		4.37818	1.04032e+06
79b	275		275
80a	979	979		119		3.56	845905
80b	275		275
81a	224	224		155		1.3494	116832
81b	166		166
82a	213	213		124		1.38312	103064
82b	154		154
83a	651	651		158		3.16019	421361
83b	206		206
84a	199	199		161		2.28736	54397.4
84b	87		87
85a	322	322		159		2.10458	154794
85b	153		153
86a	183	183		170		1.83	57498.6
86b	100		100
87a	443	443		167		1.60507	384166
87b	276		276
88a	424	424		173		1.60606	351703
88b	264		264
89a	284	284		150		1.11373	227544
89b	255		255
90a	196	196		144		2.54545	47419.1
90b	77		77
91a	304	304		130		1.44762	200585
91b	210		210
92a	573	573		152		4.1223	250251
92b	139		139
93a	224	224		147		1.75	90087.4
93b	128		128
94a	286	286		159		1.7546	146474
94b	163		163
Mean		364.516	154.774	141		2.29472	268622
1 SD		326.941	108.498	15.921		0.824458	415221
1 SD%		89.6917	70.1007	11.2915		35.9285	154.575
Median		226	117	141		2.03636	82948.8
n	93
